# Supplementary material for: Functionalisation of Detonation Nanodiamond for Monodispersed, Soluble DNA-Nanodiamond Conjugates Using Mixed Silane Bead-Assisted Sonication Disintegration
Source: Sci Rep. 2018 Jan 15;8:728. doi: 10.1038/s41598-017-18601-6 (PMC5768878; doi:10.1038/s41598-017-18601-6)
Supplement: Supplementary file 2 — MSBASD Adapter [file 41598_2017_18601_MOESM2_ESM.zip]

Archive with 1 entries (1 files):
- MSBASDAdapter.stl
